# Supplementary material for: Metagenomic next-generation sequencing of samples from pediatric febrile illness in Tororo, Uganda
Source: PLoS One. 2019 Jun 20;14(6):e0218318. doi: 10.1371/journal.pone.0218318 (PMC6586300; doi:10.1371/journal.pone.0218318)
Supplement: S1 Data — (A) Admission categories of patients enrolled in the study. (B) mNGS findings in patients enrolled in the study. (C) Total rpM identified of microbial species in the serum, NP swab and stool. (XLSX) [file pone.0218318.s006.xlsx]

## Sheet: 1A
E0FI#	Gender	Age	AdmittingDiagnosis	Temp
E0-001	F	12m	Gastroenteritis	38.6
E0-002	M	17m	Septicaemia, Anaemia	37.8
E0-003	F	34m	PEM	38.6
E0-004	M	22m	Pneumonia	39.4
E0-005	M	12m	Asthma, Pneumonia	37.8
E0-006	F	13m	Gastroenteritis	37.6
E0-007	M	9m	Severe Pneumonia	unknown
E0-008	F	6m	PEM	37.7
E0-009	F	6m	UTI	38.9
E0-010	M	4m	Severe Pneumonia	36
E0-011	F	12m	UTI, Pneumonia	38.8
E0-012	M	14m	Persistent diarrhea	38
E0-013	F	16m	Septicaemia	38
E0-014	M	6m	Gastroenteritis	39
E0-015	M	7m	Acute Diarrhea, Pneumonia	38.7
E0-016	F	14m	Pneumonia	39
E0-017	M	16m	Pneumonia	38.6
E0-018	M	22m	Rash, Sepsis	37.2
E0-019	F	5m	Bronchiolitis	38.6
E0-020	F	12m	Very Severe Pneumonia	38
E0-021	M	39m	Fever, index convulsions	40
E0-022	M	8m	Severe Pneumonia	38
E0-023	M	18m	RTI, vomitting everything	37.9
E0-024	F	25m	Pneumonia	39
E0-025	F	6m	Dysentery	38.2
E0-026	M	36m	Consolidation pneumonia	39
E0-027	F	6m	RTI, diarrhea	36
E0-028	M	28m	Hepatitis	38.2
E0-029	F	4m	Pneumonia	38.4
E0-030	M	48m	Asthma, Pneumonia	38
E0-031	F	11m	Pneumonia	39.7
E0-032	M	38m	Septicaemia	39
E0-033	F	12m	Chronic RTI ?TB, PEM	38
E0-034	M	19m	unknown	unknown
E0-035	F	8m	Acute Diarrhea/RTI	38
E0-036	F	39m	unknown	37.4
E0-037	M	7m	Acute Diarrhea/RTI	38.7
E0-038	F	8m	Pneumona & Diarrhea	36.2
E0-039	M	10m	Pneumona	40
E0-040	F	45m	Pneumonia	38.6
E0-041	M	8m	Pneumonia & severe anemia	38.8
E0-042	F	9m	Pneumonia & Chronic diarrhea	37.7
E0-043	M	3m	Pneumonia & diarrhea	37.2
E0-044	F	6m	Pneumonia	39.9
E0-045	F	16m	Acute diarrhea Severe dehydration	36
E0-046	M	22m	Pneumonia	38
E0-047	M	20m	Pneumonia	39
E0-048	F	16m	Acute diarrhea Severe dehydration	39
E0-049	F	25m	Pneumonia r/o PTB	39
E0-051	F	5m	Pneumonia	40
E0-055	F	12m	Pneumonia	39.5
E0-056	M	6m	Penumonia/diarrhea/malnutrition	37
E0-058	F	11m	Persistent Diarrhea/RTI	37.2
E0-059	F	8m	Persistent Diarrhea/RTI	39.2
E0-060	M	3m	Acute Diarrhea/RTI	37.6
E0-062	F	10m	Gastroenteritis	39.7
E0-066	F	32m	Diarrhea	37.6
E0-067	F	12m	Pneumonia	39.7
E0-074	M	12m	Diarrhea, RTI	39.4
E0-076	M	37m	Pneumonia	40.1
E0-077	M	19m	unknown	40
E0-109	M	18m	Pneumonia	40
E0-112	F	13m	septicemia, dyomyositis, t.capitis	40.2
E0-113	M	34m	Septicaemia, PEM, ?TB, severe acute malnutrition+edema	38.6
E0-114	M	9m	Meningitis/Encephalitis	37.1
E0-122	F	24m	URI, septicaemia, febrile convulsions	36.6
E0-123	F	37m	dysentery	38
E0-125	M	18m	respiratory infection, septicemia	40.1
E0-130	F	12m	gastroenteritis	39.6
E0-133	F	9m	pneumonia, malaria severe, diarrhea acute	40
E0-135	M	12m	pneumonia	40.2
E0-142	F	2m	meningitis, gastroenteritis, RTI	37
E0-150	F	20m	gastroenteritis, RTI	39.8
E0-151	F	6m	gastroenteritis, RTI	40
E0-155	M	54m	unknown	40
E0-156	M	21m	unknown	37.1
E0-163	M	unknown	pneumonia, painful crises	39.4
E0-165	F	18m	septicemia, febrile convulsions	38
E0-168	F	4m	septicemia, RTI, gastroenteritis	37.3
E0-179	F	15m	septicemia, RTI	37
E0-198	unknown	unknown	unknown	39.5
E0-201	M	8m	Malaria, convulsions	37.9
E0-202	F	24m	Malaria, Pneumonia	40
E0-203	F	10m	Malaria, h/o anaemia	38
E0-206	F	23m	Severe Malaria	39.9
E0-215	F	18m	Malaria	38
E0-216	M	14m	Severe malaria, RTI	39.7
E0-218	unknown	18m	Severe malaria, pneumonia, epiglotitis	37
E0-227	F	6m	severe malaria, hemaglobinuria	36.3
E0-229	M	7m	unknown	38.8
E0-233	M	14m	unknown	36.5
E0-237	M	21m	unknown	35.5
E0-239	M	17m	unknown	38.6
E0-244	M	39m	malaria, dysentery	38.8

## Sheet: 1B
E0FI#	malaria smear pos/neg	AdmittingDiagnosis	mNGS NP finding	mNGS SER finiding	mNGS STL finding	NP Sample ID name	SER Sample ID name	STL Sample ID name
E0-001	smear neg	Gastroenteritis	Human parainfluenza virus 1, Rhinovirus C	P. falciparum	Cryptosporidium	UGANDA_S10_NP	UGANDA_S13_SER	UGANDA_S2_STL,UGANDA_S12_STL
E0-002	smear neg	Septicaemia, Anaemia	Rhinovirus C	P. falciparum	NO STL sample	UGANDA_S34_NP	UGANDA_S7_SER
E0-003	smear neg	PEM	Human Respiratory Syncticial virus	P. falciparum	NO STL sample	UGANDA_S23_NP	UGANDA_S23_SER
E0-004	smear neg	Pneumonia	Human herpesvirus 5, Rhinovirus C	P. falciparum	NO STL sample	UGANDA_S3_NP	UGANDA_S8_SER
E0-005	smear neg	Asthma, Pneumonia	Human Respiratory Syncticial virus, Rhinovirus C	P. falciparum	NO STL sample	UGANDA_S9_NP	UGANDA_S3_SER
E0-006	smear neg	Gastroenteritis	Rhinovirus A	P. falciparum	NO STL sample	UGANDA_S17_NP	UGANDA_S15_SER
E0-007	smear neg	Severe Pneumonia	Human parainfluenza virus 1, Human Respiratory Syncticial virus, Rhinovirus C	P. falciparum	NO STL sample	UGANDA_S16_NP	UGANDA_S14_SER
E0-008	smear neg	PEM	Human Respiratory Syncticial virus	P. falciparum	NO STL sample	UGANDA_S38_NP	UGANDA_S25_SER
E0-009	smear neg	UTI	Human parainfluenza virus 1, Rhinovirus C	P. falciparum	Cryptosporidium, Norwalk virus	UGANDA_S14_NP	UGANDA_S24_SER	UGANDA_S5_STL,UGANDA_S14_STL
E0-010	smear neg	Severe Pneumonia	Human coronavirus OC43, Rhinovirus A	Human parechovirus 2, P. falciparum, Parvovirus B19, Rhinovirus C	NO STL sample	UGANDA_S7_NP	UGANDA_S19_SER
E0-011	smear neg	UTI, Pneumonia	Human herpesvirus 6, Rhinovirus C	P. falciparum, Rhinovirus C	NO STL sample	UGANDA_S48_NP	UGANDA_S1_SER
E0-012	smear neg	Persistent diarrhea	Parvovirus B19	P. falciparum, Parvovirus B19	NO STL sample	UGANDA_S24_NP	UGANDA_S2_SER
E0-013	smear neg	Septicaemia	nothing detected in NP	nothing detected in serum	NO STL sample	UGANDA_S19_NP	UGANDA_S18_SER
E0-014	smear neg	Gastroenteritis	Rhinovirus C	P. falciparum	NO STL sample	UGANDA_S2_NP	UGANDA_S31_SER
E0-015	smear neg	Acute Diarrhea, Pneumonia	nothing detected in NP	nothing detected in serum	NO STL sample	UGANDA_S29_NP	UGANDA_S29_SER
E0-016	smear neg	Pneumonia	Human Respiratory Syncticial virus	Human Immunodeficiency virus 1	NO STL sample	UGANDA_S27_NP	UGANDA_S37_SER
E0-017	smear neg	Pneumonia	Influenza B	nothing detected in serum	NO STL sample	UGANDA_S41_NP	UGANDA_S42_SER
E0-018	smear neg	Rash, Sepsis	Bwamba orthobunyavirus	nothing detected in serum	NO STL sample	UGANDA_S20_NP	UGANDA_S12_SER
E0-019	smear neg	Bronchiolitis	Human herpesvirus 5, Human Respiratory Syncticial virus	nothing detected in serum	NO STL sample	UGANDA_S12_NP	UGANDA_S26_SER
E0-020	smear neg	Very Severe Pneumonia	Enterovirus sp., Metapneumovirus	nothing detected in serum	NO STL sample	UGANDA_S18_NP	UGANDA_S4_SER
E0-021	smear neg	Fever, index convulsions	nothing detected in NP	P. falciparum	NO STL sample	UGANDA_S37_NP	UGANDA_S22_SER
E0-022	smear neg	Severe Pneumonia	nothing detected in NP	nothing detected in serum	NO STL sample	UGANDA_S32_NP	UGANDA_S11_SER
E0-023	smear neg	RTI, vomitting everything	nothing detected in NP	P. falciparum	NO STL sample	UGANDA_S15_NP	UGANDA_S17_SER
E0-024	smear neg	Pneumonia	Influenza B	P. falciparum	NO STL sample	UGANDA_S13_NP	UGANDA_S20_SER
E0-025	smear neg	Dysentery	nothing detected in NP	P. falciparum, Parvovirus B19	nothing detected in STL	UGANDA_S5_NP	UGANDA_S16_SER	UGANDA_S13_STL,UGANDA_S17_STL
E0-026	smear neg	Consolidation pneumonia	Human herpesvirus 5	nothing detected in serum	NO STL sample	UGANDA_S1_NP	UGANDA_S43_SER
E0-027	smear neg	RTI, diarrhea	Rhinovirus C, Rotavirus A	nothing detected in serum	Cryptospridium, human parechovirus	UGANDA_S22_NP	UGANDA_S28_SER	UGANDA_S3_STL,UGANDA_S9_STL
E0-028	smear neg	Hepatitis	Hepatitis A, Rhinovirus A	Hepatitis A	NO STL sample	UGANDA_S46_NP	UGANDA_S46_SER
E0-029	smear neg	Pneumonia	Human coronavirus OC43, Influenza B	nothing detected in serum	NO STL sample	UGANDA_S47_NP	UGANDA_S41_SER
E0-030	smear neg	Asthma, Pneumonia	Human coronavirus OC43	Human Immunodeficiency virus 1, P. falciparum	NO STL sample	UGANDA_S40_NP	UGANDA_S32_SER
E0-031	smear neg	Pneumonia	Human herpesvirus 5, Human herpesvirus 6	P. falciparum	NO STL sample	UGANDA_S6_NP	UGANDA_S50_SER
E0-032	smear neg	Septicaemia	Human Respiratory Syncticial virus, Influenza B	nothing detected in serum	NO STL sample	UGANDA_S25_NP	UGANDA_S27_SER
E0-033	smear neg	Chronic RTI ?TB, PEM	Human parainfluenza virus 1, Human Respiratory Syncticial virus	Parvovirus B19	NO STL sample	UGANDA_S11_NP	UGANDA_S48_SER
E0-034	smear neg	unknown	Human coronavirus OC43, Metapneumovirus	P. falciparum	NO STL sample	UGANDA_S8_NP	UGANDA_S6_SER
E0-035	smear neg	Acute Diarrhea/RTI	Human herpesvirus 5, Human parainfluenza virus 1	P. falciparum	NO STL sample	UGANDA_S39_NP	UGANDA_S9_SER
E0-036	smear neg	unknown	Betapapillomavirus 1	nothing detected in serum	NO STL sample	UGANDA_S26_NP	UGANDA_S21_SER
E0-037	smear neg	Acute Diarrhea/RTI	nothing detected in NP	P. falciparum	NO STL sample	UGANDA_S36_NP	UGANDA_S10_SER
E0-038	smear neg	Pneumona & Diarrhea	Rhinovirus A	P. falciparum	NO STL sample	UGANDA_S42_NP	UGANDA_S44_SER
E0-039	smear neg	Pneumona	Rhinovirus C	P. falciparum	NO STL sample	UGANDA_S28_NP	UGANDA_S45_SER
E0-040	smear neg	Pneumonia	Influenza B	P. falciparum	NO STL sample	UGANDA_S31_NP	UGANDA_S38_SER
E0-041	smear neg	Pneumonia & severe anemia	Human Respiratory Syncticial virus, Mamastrovirus 1, Rhinovirus C	nothing detected in serum	NO STL sample	UGANDA_S21_NP	UGANDA_S49_SER
E0-042	smear neg	Pneumonia & Chronic diarrhea	nothing detected in NP	P. falciparum	Rotavirus A and Enterovirus	UGANDA_S35_NP	UGANDA_S47_SER	UGANDA_S22_STL,UGANDA_S16_STL
E0-043	smear neg	Pneumonia & diarrhea	Rhinovirus C, Rotavirus A	P. falciparum, Rotavirus A	Rotavirus A	UGANDA_S43_NP	UGANDA_S39_SER	UGANDA_S4_STL,UGANDA_S21_STL
E0-044	smear neg	Pneumonia	Human coronavirus OC43, Human herpesvirus 5, Human herpesvirus 7, Rhinovirus A	Human herpesvirus 7	NO STL sample	UGANDA_S4_NP	UGANDA_S36_SER
E0-045	smear neg	Acute diarrhea Severe dehydration	nothing detected in NP	P. falciparum	NO STL sample	UGANDA_S49_NP	UGANDA_S35_SER
E0-046	smear neg	Pneumonia	nothing detected in NP	P. falciparum	NO STL sample	UGANDA_S45_NP	UGANDA_S40_SER
E0-047	smear neg	Pneumonia	Rhinovirus C	P. falciparum	NO STL sample	UGANDA_S33_NP	UGANDA_S30_SER
E0-048	smear neg	Acute diarrhea Severe dehydration	nothing detected in NP	Mamastrovirus 1	NO STL sample	UGANDA_S44_NP	UGANDA_S34_SER
E0-049	smear neg	Pneumonia r/o PTB	Rhinovirus A	nothing detected in serum	NO STL sample	UGANDA_S18_NP-S	UGANDA_S18_SER-S
E0-051	smear neg	Pneumonia	Human mastadenovirus B	nothing detected in serum	NO STL sample	UGANDA_S39_NP-S	UGANDA_S28_SER-S
E0-055	smear neg	Pneumonia	Hepatitis B, Human coronavirus NL63, Influenza A, Rhinovirus C	Hepatitis B	NO STL sample	UGANDA_S6_NP-S	UGANDA_S12_SER-S
E0-056	smear neg	Penumonia/diarrhea/malnutrition	NO NP sample	NO SER sample	Rotavirus A, human parechovirus			UGANDA_S15_STL,UGANDA_S10_STL
E0-058	smear neg	Persistent Diarrhea/RTI	Parvovirus B19	nothing detected in serum	NO STL sample	UGANDA_S17_NP-S	UGANDA_S7_SER-S
E0-059	smear neg	Persistent Diarrhea/RTI	Human parainfluenza virus 3, Influenza B	nothing detected in serum	NO STL sample	UGANDA_S28_NP-S	UGANDA_S3_SER-S
E0-060	smear neg	Acute Diarrhea/RTI	NO NP sample	NO SER sample	Rotavirus A, human parechovirus			UGANDA_S7_STL,UGANDA_S1_STL
E0-062	smear neg	Gastroenteritis	Human parainfluenza virus 4, Rhinovirus A	nothing detected in serum	NO STL sample	UGANDA_S26_NP-S	UGANDA_S1_SER-S
E0-066	smear neg	Diarrhea	Influenza B	nothing detected in serum	NO STL sample	UGANDA_S16_NP-S	UGANDA_S8_SER-S
E0-067	smear neg	Pneumonia	Human herpesvirus 5	Enterovirus A71	NO STL sample	UGANDA_S24_NP-S	UGANDA_S9_SER-S
E0-074	smear neg	Diarrhea, RTI	nothing detected in NP	P. falciparum	NO STL sample	UGANDA_S42_NP-S	UGANDA_S38_SER-S
E0-076	smear neg	Pneumonia	Human parainfluenza virus 1	NO SER sample	NO STL sample	UGANDA_S32_NP-S
E0-077	smear neg	unknown	Avian coronavirus	nothing detected in serum	NO STL sample	UGANDA_S2_NP-S	UGANDA_S44_SER-S
E0-109	smear neg	Pneumonia	nothing detected in NP	nothing detected in serum	NO STL sample	UGANDA_S27_NP-S	UGANDA_S41_SER-S
E0-112	smear neg	septicemia, dyomyositis, t.capitis	Rhinovirus A	nothing detected in serum	NO STL sample	UGANDA_S35_NP-S	UGANDA_S4_SER-S
E0-113	smear neg	Septicaemia, PEM, ?TB, severe acute malnutrition+edema	nothing detected in NP	nothing detected in serum	NO STL sample	UGANDA_S20_NP-S	UGANDA_S37_SER-S
E0-114	smear neg	Meningitis/Encephalitis	Human coronavirus OC43	P. falciparum	NO STL sample	UGANDA_S31_NP-S	UGANDA_S36_SER-S
E0-122	smear neg	URI, septicaemia, febrile convulsions	Rhinovirus A	P. falciparum, Rhinovirus A	NO STL sample	UGANDA_S25_NP-S	UGANDA_S19_SER-S
E0-123	smear neg	dysentery	Coxsackievirus A2	nothing detected in serum	NO STL sample	UGANDA_S23_NP-S	UGANDA_S5_SER-S
E0-125	smear neg	respiratory infection, septicemia	Rhinovirus A	Echovirus E30	NO STL sample	UGANDA_S11_NP-S	UGANDA_S23_SER-S
E0-130	smear neg	gastroenteritis	nothing detected in NP	nothing detected in serum	NO STL sample	UGANDA_S1_NP-S	UGANDA_S22_SER-S
E0-133	smear neg	pneumonia, malaria severe, diarrhea acute	Rhinovirus C	P. falciparum	NO STL sample	UGANDA_S38_NP-S	UGANDA_S34_SER-S
E0-135	smear neg	pneumonia	Human parainfluenza virus 3	Coxsackievirus B2	NO STL sample	UGANDA_S36_NP-S	UGANDA_S10_SER-S
E0-142	smear neg	meningitis, gastroenteritis, RTI	Rhinovirus A	nothing detected in serum	NO STL sample	UGANDA_S40_NP-S	UGANDA_S16_SER-S
E0-150	smear neg	gastroenteritis, RTI	Coxsackievirus B4	nothing detected in serum	NO STL sample	UGANDA_S22_NP-S	UGANDA_S40_SER-S
E0-151	smear neg	gastroenteritis, RTI	Rhinovirus B	Human herpesvirus 6, Rotavirus A	NO STL sample	UGANDA_S13_NP-S	UGANDA_S13_SER-S
E0-155	smear neg	unknown	nothing detected in NP	Human herpesvirus 4, P. falciparum	NO STL sample	UGANDA_S45_NP-S	UGANDA_S17_SER-S
E0-156	smear neg	unknown	nothing detected in NP	P. malariae	NO STL sample	UGANDA_S19_NP-S	UGANDA_S31_SER-S
E0-163	smear neg	pneumonia, painful crises	Rhinovirus A	P. falciparum	NO STL sample	UGANDA_S15_NP-S	UGANDA_S15_SER-S
E0-165	smear neg	septicemia, febrile convulsions	KI polyomavirus, Rhinovirus C	nothing detected in serum	NO STL sample	UGANDA_S21_NP-S	UGANDA_S6_SER-S
E0-168	smear neg	septicemia, RTI, gastroenteritis	Human herpesvirus 5	Human herpesvirus 6	NO STL sample	UGANDA_S12_NP-S	UGANDA_S29_SER-S
E0-179	smear neg	septicemia, RTI	Rhinovirus C	Saffold virus	NO STL sample	UGANDA_S29_NP-S	UGANDA_S2_SER-S
E0-198	smear neg	unknown	Rhinovirus A	Hepatitis A	NO STL sample	UGANDA_S3_NP-S	UGANDA_S39_SER-S
E0-201	smear pos	Malaria, convulsions	Rhinovirus A	nothing detected in serum	NO STL sample	UGANDA_S5_NP-S	UGANDA_S20_SER-S
E0-202	smear pos	Malaria, Pneumonia	Rotavirus A	Orthobunyavirus, P. falciparum	NO STL sample	UGANDA_S37_NP-S	UGANDA_S30_SER-S
E0-203	smear pos	Malaria, h/o anaemia	NO NP sample	NO SER sample	Rotavirus A, Cryptosporidium			UGANDA_S6_STL,UGANDA_S20_STL
E0-206	smear pos	Severe Malaria	Rotavirus A	P. falciparum	human parechovirus and Giardia	UGANDA_S10_NP-S	UGANDA_S26_SER-S	UGANDA_S11_STL,UGANDA_S18_STL
E0-215	smear pos	Malaria	nothing detected in NP	P. falciparum	NO STL sample	UGANDA_S30_NP-S	UGANDA_S24_SER-S
E0-216	smear pos	Severe malaria, RTI	Human herpesvirus 5	P. falciparum	NO STL sample	UGANDA_S9_NP-S	UGANDA_S33_SER-S
E0-218	smear pos	Severe malaria, pneumonia, epiglotitis	Human coronavirus NL63	nothing detected in serum	NO STL sample	UGANDA_S43_NP-S	UGANDA_S21_SER-S
E0-227	smear pos	severe malaria, hemaglobinuria	Human coronavirus OC43, Rhinovirus A	Norwalk virus, P. falciparum	NO STL sample	UGANDA_S34_NP-S	UGANDA_S14_SER-S
E0-229	smear pos	unknown	Rhinovirus A	P. falciparum	NO STL sample	UGANDA_S7_NP-S	UGANDA_S42_SER-S
E0-233	smear pos	unknown	Rhinovirus C	P. falciparum	NO STL sample	UGANDA_S33_NP-S	UGANDA_S32_SER-S
E0-237	smear pos	unknown	Rhinovirus C	P. falciparum	NO STL sample	UGANDA_S44_NP-S	UGANDA_S27_SER-S
E0-239	smear pos	unknown	Rhinovirus C	P. falciparum	NO STL sample	UGANDA_S8_NP-S	UGANDA_S25_SER-S
E0-244	smear pos	malaria, dysentery	NO NP sample	P. falciparum	NO STL sample		UGANDA_S11_SER-S

## Sheet: 1C
E0FI#	microbe	rpm
s2_np-s	avian coronavirus	0.7
s26_np	betapapillomavirus 1	2.8
s20_np	Bwamba orthobunyavirus	0.4
s23_np-s	coxsackievirus A2	199.2
s22_np-s	coxsackievirus B4	2140.3
s18_np	enterovirus sp.	0.8
s46_np	hepatitis A	2.3
s47_np	human coronavirus OC43	8.1
s3_np	human herpesvirus 5	17.5
s4_np	human herpesvirus 5	1.1
s7_np	human coronavirus OC43	414.7
s6_np-s	hepatitis B	9.2
s43_np-s	human coronavirus NL63	3.7
s24_np-s	human herpesvirus 5	0.4
s8_np	human coronavirus OC43	1667.6
s6_np-s	human coronavirus NL63	0.4
s6_np	human herpesvirus 5	0.6
s31_np-s	human coronavirus OC43	4.9
s39_np	human herpesvirus 5	0.3
s34_np-s	human coronavirus OC43	6.5
s4_np	human coronavirus OC43	0.6
s1_np	human herpesvirus 5	0.4
s12_np	human herpesvirus 5	7.8
s9_np-s	human herpesvirus 5	0.3
s40_np	human coronavirus OC43	150.4
s48_np	human herpesvirus 6	1.9
s12_np-s	human herpesvirus 5	3
s6_np	human herpesvirus 6	0.4
s4_np	human herpesvirus 7	0.6
s39_np-s	human mastadenovirus B	234.8
s10_np	human parainfluenza virus 1	29.2
s11_np	human parainfluenza virus 1	790.5
s14_np	human parainfluenza virus 1	0.8
s16_np	human parainfluenza virus 1	0.8
s32_np-s	human parainfluenza virus 1	338.2
s39_np	human parainfluenza virus 1	2.8
s28_np-s	human parainfluenza virus 3	10597.6
s36_np-s	human parainfluenza virus 3	2
s26_np-s	human parainfluenza virus 4	8.2
s11_np	human respiratory syncticial virus	0.2
s12_np	human respiratory syncticial virus	719.8
s16_np	human respiratory syncticial virus	284
s21_np	human respiratory syncticial virus	21792.6
s23_np	human respiratory syncticial virus	9.9
s25_np	human respiratory syncticial virus	0.5
s27_np	human respiratory syncticial virus	782.3
s38_np	human respiratory syncticial virus	957.2
s9_np	human respiratory syncticial virus	452.6
s6_np-s	influenza A	3470.4
s13_np	influenza B	326.5
s16_np-s	influenza B	1260.9
s25_np	influenza B	303.4
s28_np-s	influenza B	960.5
s31_np	influenza B	32.8
s41_np	influenza B	153.4
s47_np	influenza B	1.2
s21_np-s	KI polyomavirus	18
s21_np	mamastrovirus 1	0.6
s18_np	metapneumovirus	285.4
s8_np	metapneumovirus	43.6
s17_np-s	parvovirus B19	0.2
s24_np	parvovirus B19	0.4
s11_np-s	rhinovirus A	3.1
s15_np-s	rhinovirus A	120.2
s17_np	rhinovirus A	20.3
s18_np-s	rhinovirus A	300.1
s25_np-s	rhinovirus A	9.9
s26_np-s	rhinovirus A	50291.9
s3_np-s	rhinovirus A	1.8
s34_np-s	rhinovirus A	916.6
s35_np-s	rhinovirus A	0.2
s4_np	rhinovirus A	573.8
s40_np-s	rhinovirus A	90.3
s42_np	rhinovirus A	67.2
s46_np	rhinovirus A	16.6
s5_np-s	rhinovirus A	6945.6
s7_np	rhinovirus A	2.4
s7_np-s	rhinovirus A	121
s13_np-s	rhinovirus B	2.6
s10_np	rhinovirus C	0.6
s14_np	rhinovirus C	644.8
s16_np	rhinovirus C	4455.9
s2_np	rhinovirus C	2239.5
s21_np	rhinovirus C	1830.3
s21_np-s	rhinovirus C	622.7
s22_np	rhinovirus C	97.7
s28_np	rhinovirus C	21
s29_np-s	rhinovirus C	0.4
s3_np	rhinovirus C	46.6
s33_np	rhinovirus C	4
s33_np-s	rhinovirus C	87.5
s34_np	rhinovirus C	3
s38_np-s	rhinovirus C	847.2
s43_np	rhinovirus C	8.8
s44_np-s	rhinovirus C	10.2
s48_np	rhinovirus C	55
s6_np-s	rhinovirus C	0.4
s8_np-s	rhinovirus C	34.3
s9_np	rhinovirus C	1.7
s10_np-s	rotavirus A	0.2
s22_np	rotavirus A	2.2
s37_np-s	rotavirus A	1.2
s43_np	rotavirus A	0.8
TTV and Gemykrogvirus
s1_np	Alphatorquevirus	2.2
s1_np	Betatorquevirus	1.5
s1_np	Gammatorquevirus	0.9
s1_np	Non-genus-specific reads in family Anelloviridae	21.5
s10_np-s	Non-genus-specific reads in family Anelloviridae	0.8
s10_np	Betatorquevirus	2.8
s10_np	Non-genus-specific reads in family Anelloviridae	2.1
s11_np-s	Alphatorquevirus	0.4
s11_np-s	Non-genus-specific reads in family Anelloviridae	1.3
s11_np	Alphatorquevirus	3.2
s11_np	Non-genus-specific reads in family Anelloviridae	0.3
s12_np-s	Alphatorquevirus	0.9
s12_np	Alphatorquevirus	0.6
s12_np	Betatorquevirus	2.9
s12_np	Non-genus-specific reads in family Anelloviridae	4.7
s13_np	Non-genus-specific reads in family Anelloviridae	0.8
s14_np-s	Non-genus-specific reads in family Anelloviridae	0.2
s15_np-s	Non-genus-specific reads in family Anelloviridae	3.2
s15_np	Alphatorquevirus	2.2
s15_np	Non-genus-specific reads in family Anelloviridae	4.1
s16_np-s	Alphatorquevirus	0.2
s16_np-s	Non-genus-specific reads in family Anelloviridae	2.6
s17_np	Alphatorquevirus	0.4
s17_np	Non-genus-specific reads in family Anelloviridae	0.6
s18_np-s	Alphatorquevirus	0.8
s18_np-s	Non-genus-specific reads in family Anelloviridae	0.4
s18_np	Betatorquevirus	2
s18_np	Non-genus-specific reads in family Anelloviridae	2.4
s19_np	Alphatorquevirus	2.9
s19_np	Non-genus-specific reads in family Anelloviridae	4.3
s2_np-s	Non-genus-specific reads in family Anelloviridae	0.9
s2_np	Betatorquevirus	1.6
s2_np	Non-genus-specific reads in family Anelloviridae	2.4
s21_np	Alphatorquevirus	15.8
s21_np	Betatorquevirus	10.5
s21_np	Non-genus-specific reads in family Anelloviridae	76.4
s22_np	Non-genus-specific reads in family Anelloviridae	1.1
s23_np-s	Non-genus-specific reads in family Anelloviridae	4
s23_np	Alphatorquevirus	1
s23_np	Non-genus-specific reads in family Anelloviridae	2.5
s24_np-s	Alphatorquevirus	0.3
s24_np-s	Gemykrogvirus	0.7
s25_np	Alphatorquevirus	1.1
s25_np	Betatorquevirus	2
s25_np	Non-genus-specific reads in family Anelloviridae	20.9
s29_np-s	Non-genus-specific reads in family Anelloviridae	1.5
s3_np	Non-genus-specific reads in family Anelloviridae	0.2
s31_np	Non-genus-specific reads in family Anelloviridae	0.7
s32_np-s	Non-genus-specific reads in family Anelloviridae	1.1
s33_np	Alphatorquevirus	0.8
s33_np	Non-genus-specific reads in family Anelloviridae	2.4
s34_np-s	Non-genus-specific reads in family Anelloviridae	0.4
s35_np-s	Non-genus-specific reads in family Anelloviridae	0.7
s36_np-s	Non-genus-specific reads in family Anelloviridae	2.5
s37_np-s	Non-genus-specific reads in family Anelloviridae	0.2
s37_np	Non-genus-specific reads in family Anelloviridae	0.4
s38_np-s	Betatorquevirus	0.6
s38_np-s	Non-genus-specific reads in family Anelloviridae	1
s38_np	Betatorquevirus	0.8
s38_np	Non-genus-specific reads in family Anelloviridae	1.4
s4_np	Alphatorquevirus	2.5
s4_np	Betatorquevirus	27.9
s4_np	Non-genus-specific reads in family Anelloviridae	27.5
s40_np	Alphatorquevirus	3.8
s40_np	Betatorquevirus	1.9
s40_np	Non-genus-specific reads in family Anelloviridae	21
s41_np	Alphatorquevirus	9.4
s41_np	Non-genus-specific reads in family Anelloviridae	9.2
s42_np-s	Non-genus-specific reads in family Anelloviridae	4.7
s42_np	Alphatorquevirus	1.5
s42_np	Betatorquevirus	1.7
s42_np	Gammatorquevirus	0.5
s42_np	Non-genus-specific reads in family Anelloviridae	8
s43_np-s	Non-genus-specific reads in family Anelloviridae	0.5
s44_np	Non-genus-specific reads in family Anelloviridae	0.6
s46_np	Alphatorquevirus	0.8
s46_np	Non-genus-specific reads in family Anelloviridae	2
s49_np	Betatorquevirus	1.1
s49_np	Non-genus-specific reads in family Anelloviridae	2
s6_np	Non-genus-specific reads in family Anelloviridae	0.6
s7_np	Non-genus-specific reads in family Anelloviridae	0.2
s8_np-s	Non-genus-specific reads in family Anelloviridae	0.4
s9_np	Betatorquevirus	1.2
s9_np	Non-genus-specific reads in family Anelloviridae	5.6
s24_np-s	Gemykrogvirus	0.7
s10_ser-s	coxsackievirus B2	18.1
s23_ser-s	echovirus E30	43.9
s9_ser-s	enterovirus A71	478.5
s39_ser-s	hepatitis A	1969.9
s46_ser	hepatitis A	47.1
s12_ser-s	hepatitis B	7162.9
s17_ser-s	human herpesvirus 4	0.4
s14_ser-s	norwalk virus	0.2
s14_ser-s	P. falciparum	4.3
s15_ser-s	P. falciparum	589.7
s30_ser-s	orthobunyavirus	131
s13_ser-s	human herpesvirus 6	11
s29_ser-s	human herpesvirus 6	6.7
s14_ser	P. falciparum	17
s1_ser	P. falciparum	501.9
s36_ser	human herpesvirus 7	3.3
s16_ser	P. falciparum	42.3
s32_ser	human immunodeficiency virus 1	136.6
s15_ser	P. falciparum	19.6
s37_ser	human immunodeficiency virus 1	3.4
s19_ser	human parechovirus 2	2.7
s10_ser	P. falciparum	329.3
s11_ser-s	P. falciparum	1900.7
s17_ser	P. falciparum	57.3
s34_ser	mamastrovirus 1	1.6
s17_ser-s	P. falciparum	2837.2
s13_ser	P. falciparum	28.7
s19_ser	P. falciparum	9.5
s19_ser-s	P. falciparum	1623.6
s2_ser	P. falciparum	18.3
s20_ser	P. falciparum	7.9
s22_ser	P. falciparum	873.5
s23_ser	P. falciparum	559.9
s24_ser	P. falciparum	9.4
s24_ser-s	P. falciparum	3089.3
s25_ser	P. falciparum	13.8
s25_ser-s	P. falciparum	533.8
s26_ser-s	P. falciparum	5501.7
s27_ser-s	P. falciparum	310.9
s3_ser	P. falciparum	16.8
s30_ser	P. falciparum	2.1
s30_ser-s	P. falciparum	417.2
s31_ser	P. falciparum	2.6
s32_ser	P. falciparum	2.2
s32_ser-s	P. falciparum	1754.8
s33_ser-s	P. falciparum	9237.2
s34_ser-s	P. falciparum	3081.6
s35_ser	P. falciparum	45.3
s36_ser-s	P. falciparum	29.1
s38_ser	P. falciparum	2.5
s38_ser-s	P. falciparum	474.9
s39_ser	P. falciparum	2
s40_ser	P. falciparum	1.8
s42_ser-s	P. falciparum	567.8
s44_ser	P. falciparum	30.5
s45_ser	P. falciparum	27.5
s47_ser	P. falciparum	11.4
s50_ser	P. falciparum	44.9
s6_ser	P. falciparum	29
s7_ser	P. falciparum	7
s8_ser	P. falciparum	1593.3
s9_ser	P. falciparum	11.9
s31_ser-s	P. malariae	195
s16_ser	parvovirus B19	15.4
s19_ser	parvovirus B19	0.4
s2_ser	parvovirus B19	1
s48_ser	parvovirus B19	11.8
s19_ser-s	rhinovirus A	5
s1_ser	rhinovirus C	7.2
s19_ser	rhinovirus C	0.2
s13_ser-s	rotavirus A	7.5
s39_ser	rotavirus A	5.8
s2_ser-s	saffold virus	0.6
TTV and GB virus C
s11_ser	GB virus C	2
s22_ser	GB virus C	3.4
s26_ser	GB virus C	4.6
s34_ser	GB virus C	1.6
s4_ser	GB virus C	3.6
s40_ser	GB virus C	0.4
s49_ser	GB virus C	2.4
s5_ser	GB virus C	67.4
s43_ser	GB virus C	1.3
s46_ser	GB virus C	1.3
s10_ser	GB virus C	7.2
s12_ser	GB virus C	3.4
s18_ser	GB virus C	5.4
s28_ser	GB virus C	0.8
s29_ser	GB virus C	1.6
s37_ser	GB virus C	1.6
s50_ser	GB virus C	1.6
s9_ser	GB virus C	2.4
s42_ser	GB virus C	0.8
s20_ser	GB virus C	1.4
s27_ser	GB virus C	1.8
s31_ser	GB virus C	1
s36_ser	GB virus C	1
s48_ser	GB virus C	1
s7_ser	GB virus C	1.6
s1_ser	Alphatorquevirus	4.4
s1_ser	Betatorquevirus	31.7
s1_ser	Non-genus-specific reads in family Anelloviridae	8.2
s10_ser-s	Alphatorquevirus	2
s10_ser-s	Non-genus-specific reads in family Anelloviridae	17.3
s12_ser-s	Non-genus-specific reads in family Anelloviridae	1.6
s14_ser-s	Alphatorquevirus	1.5
s14_ser-s	Gammatorquevirus	0.5
s14_ser-s	Non-genus-specific reads in family Anelloviridae	4.8
s17_ser-s	Alphatorquevirus	2
s17_ser-s	Betatorquevirus	3
s17_ser-s	Non-genus-specific reads in family Anelloviridae	3.9
s18_ser-s	Alphatorquevirus	10.4
s18_ser-s	Gammatorquevirus	0.3
s18_ser-s	Non-genus-specific reads in family Anelloviridae	4.6
s19_ser-s	Non-genus-specific reads in family Anelloviridae	1.3
s20_ser-s	Non-genus-specific reads in family Anelloviridae	4.2
s21_ser-s	Alphatorquevirus	5.5
s21_ser-s	Betatorquevirus	2.6
s21_ser-s	Gammatorquevirus	2.4
s21_ser-s	Non-genus-specific reads in family Anelloviridae	23
s23_ser-s	Alphatorquevirus	1.3
s23_ser-s	Gammatorquevirus	1.5
s23_ser-s	Non-genus-specific reads in family Anelloviridae	19.2
s24_ser-s	Alphatorquevirus	6.2
s24_ser-s	Betatorquevirus	1
s24_ser-s	Gammatorquevirus	3.3
s24_ser-s	Non-genus-specific reads in family Anelloviridae	51.8
s25_ser-s	Alphatorquevirus	0.6
s25_ser-s	Gammatorquevirus	1.1
s25_ser-s	Non-genus-specific reads in family Anelloviridae	11.2
s26_ser-s	Alphatorquevirus	20.3
s26_ser-s	Non-genus-specific reads in family Anelloviridae	83
s27_ser-s	Alphatorquevirus	2.1
s27_ser-s	Gammatorquevirus	0.6
s27_ser-s	Non-genus-specific reads in family Anelloviridae	9
s27_ser	Non-genus-specific reads in family Anelloviridae	5.1
s3_ser-s	Alphatorquevirus	2.2
s3_ser-s	Betatorquevirus	1.2
s3_ser-s	Non-genus-specific reads in family Anelloviridae	14.1
s30_ser-s	Alphatorquevirus	2.7
s30_ser-s	Betatorquevirus	0.8
s30_ser-s	Non-genus-specific reads in family Anelloviridae	6.7
s30_ser	Non-genus-specific reads in family Anelloviridae	2.3
s31_ser-s	Betatorquevirus	5.3
s31_ser-s	Gammatorquevirus	1.3
s31_ser-s	Non-genus-specific reads in family Anelloviridae	13.2
s32_ser-s	Alphatorquevirus	4.9
s32_ser-s	Betatorquevirus	1.2
s32_ser-s	Gammatorquevirus	0.3
s32_ser-s	Non-genus-specific reads in family Anelloviridae	6.7
s32_ser	Alphatorquevirus	1.2
s32_ser	Non-genus-specific reads in family Anelloviridae	3.2
s34_ser-s	Betatorquevirus	2.1
s34_ser-s	Non-genus-specific reads in family Anelloviridae	2.5
s35_ser	Non-genus-specific reads in family Anelloviridae	3.7
s36_ser-s	Alphatorquevirus	4.1
s36_ser-s	Betatorquevirus	7.1
s36_ser-s	Gammatorquevirus	1.2
s36_ser-s	Non-genus-specific reads in family Anelloviridae	12.3
s38_ser-s	Alphatorquevirus	6.5
s38_ser-s	Gammatorquevirus	1.9
s38_ser-s	Non-genus-specific reads in family Anelloviridae	26.7
s39_ser-s	Alphatorquevirus	1
s39_ser-s	Non-genus-specific reads in family Anelloviridae	3.6
s4_ser-s	Alphatorquevirus	0.4
s4_ser-s	Betatorquevirus	2.1
s4_ser-s	Non-genus-specific reads in family Anelloviridae	4.4
s40_ser	Alphatorquevirus	0.4
s40_ser	Betatorquevirus	10
s40_ser	Non-genus-specific reads in family Anelloviridae	1.6
s42_ser-s	Alphatorquevirus	0.8
s42_ser-s	Non-genus-specific reads in family Anelloviridae	3.4
s42_ser	Alphatorquevirus	4.5
s42_ser	Non-genus-specific reads in family Anelloviridae	10.3
s43_ser	Alphatorquevirus	2.1
s43_ser	Betatorquevirus	1.8
s43_ser	Gammatorquevirus	2.2
s43_ser	Non-genus-specific reads in family Anelloviridae	7.5
s44_ser-s	Non-genus-specific reads in family Anelloviridae	1.3
s44_ser	Alphatorquevirus	1
s44_ser	Gammatorquevirus	1.3
s44_ser	Non-genus-specific reads in family Anelloviridae	5.8
s7_ser-s	Non-genus-specific reads in family Anelloviridae	13.9
s8_ser-s	Alphatorquevirus	5
s8_ser-s	Betatorquevirus	3.6
s8_ser-s	Non-genus-specific reads in family Anelloviridae	77.7
s9_ser-s	Alphatorquevirus	1.1
s9_ser-s	Betatorquevirus	1
s9_ser-s	Non-genus-specific reads in family Anelloviridae	1.7
s14_stl	Cryptosporidium	101.1
s5_stl	Cryptosporidium	146.9
s12_stl	Cryptosporidium	822.2
s2_stl	Cryptosporidium	298.9
s20_stl	Cryptosporidium	0.6
s6_stl	Cryptosporidium	0.8
s3_stl	Cryptosporidium	2.2
s9_stl	Cryptosporidium	0.8
s16_stl	Enterovirus	105.6
s22_stl	Enterovirus	143
s14_stl	Norovirus	25.4
s5_stl	Norovirus	62.6
s11_stl	human parechovirus	221.8
s18_stl	human parechovirus	182
s1_stl	human parechovirus	34.2
s7_stl	human parechovirus	36.3
s3_stl	human parechovirus	0.2
s9_stl	human parechovirus	0.3
s10_stl	human parechovirus	0.2
s15_stl	human parechovirus	0.6
s16_stl	Rotavirus A	110088
s22_stl	Rotavirus A	64957.7
s1_stl	Rotavirus A	759150
s7_stl	Rotavirus A	343224
s20_stl	Rotavirus A	165077
s6_stl	Rotavirus A	593693
s21_stl	Rotavirus A	343023
s4_stl	Rotavirus A	176211
s10_stl	Rotavirus A	334831
s15_stl	Rotavirus A	84300
s11_stl	Giardia	12.4
s18_stl	Giardia	9.8
s3_stl	Blastocystis hominis	3.4
s9_stl	Blastocystis hominis	1.6
s1_stl	Blastocystis hominis	5.8
s7_stl	Blastocystis hominis	1.7
s12_stl	Blastocystis hominis	4.3
s2_stl	Blastocystis hominis	8.7
s14_stl	Blastocystis hominis	6.4
s5_stl	Blastocystis hominis	3.5
s11_stl	Blastocystis hominis	1625.9
