# Supplementary material for: Metagenomic next-generation sequencing of samples from pediatric febrile illness in Tororo, Uganda
Source: PLoS One. 2019 Jun 20;14(6):e0218318. doi: 10.1371/journal.pone.0218318 (PMC6586300; doi:10.1371/journal.pone.0218318)
Supplement: S2 Data — (XLSX) [file pone.0218318.s007.xlsx]

## Sheet: Table S2_WIP
EOFI ID	sample_name	total_reads	nonhost_reads	nonhost_reads_percent	quality_control	compression_ratio	tissue_type
1	UGANDA_S10_NP	6447544	46440	0.72	12.563	1.77	Nasopharyngeal swab
2	UGANDA_S34_NP	11245820	331384	2.947	50.322	3.09	Nasopharyngeal swab
3	UGANDA_S23_NP	4014494	187796	4.678	36.087	1.77	Nasopharyngeal swab
4	UGANDA_S3_NP	12766474	244646	1.916	29.861	2.13	Nasopharyngeal swab
5	UGANDA_S9_NP	7938876	128840	1.623	31.285	2.01	Nasopharyngeal swab
6	UGANDA_S17_NP	6001982	6150	0.102	4.644	1.58	Nasopharyngeal swab
7	UGANDA_S16_NP	5453954	302504	5.547	48.212	2.28	Nasopharyngeal swab
8	UGANDA_S38_NP	10369612	987364	9.522	93.57	4.31	Nasopharyngeal swab
9	UGANDA_S14_NP	5535118	553534	10	62.123	2.78	Nasopharyngeal swab
10	UGANDA_S7_NP	8786558	1244588	14.165	74.671	3.6	Nasopharyngeal swab
11	UGANDA_S48_NP	6013034	54384	0.904	42.634	2.76	Nasopharyngeal swab
12	UGANDA_S24_NP	8025666	102410	1.276	15.275	1.8	Nasopharyngeal swab
13	UGANDA_S19_NP	3448382	90242	2.617	17.746	1.87	Nasopharyngeal swab
14	UGANDA_S2_NP	7726214	756928	9.797	66.811	3.63	Nasopharyngeal swab
15	UGANDA_S29_NP	6952618	227350	3.27	76.846	2.78	Nasopharyngeal swab
16	UGANDA_S27_NP	27997112	524744	1.874	68.94	2.12	Nasopharyngeal swab
17	UGANDA_S41_NP	7144010	442386	6.192	91.491	4.45	Nasopharyngeal swab
18	UGANDA_S20_NP	7102000	358208	5.044	46.597	2.3	Nasopharyngeal swab
19	UGANDA_S12_NP	5314046	281106	5.29	39.998	1.87	Nasopharyngeal swab
20	UGANDA_S18_NP	4926108	450970	9.155	54.558	3.07	Nasopharyngeal swab
21	UGANDA_S37_NP	10858860	116022	1.068	59.455	3.06	Nasopharyngeal swab
22	UGANDA_S32_NP	8164098	1071692	13.127	85.616	4.05	Nasopharyngeal swab
23	UGANDA_S15_NP	6704822	405982	6.055	51.84	2.48	Nasopharyngeal swab
24	UGANDA_S13_NP	5729436	943120	16.461	70.688	3.18	Nasopharyngeal swab
25	UGANDA_S5_NP	13160978	1600868	12.164	72.756	3.77	Nasopharyngeal swab
26	UGANDA_S1_NP	8609688	872896	10.139	72.726	4.49	Nasopharyngeal swab
27	UGANDA_S22_NP	7213326	846542	11.736	66.517	2.99	Nasopharyngeal swab
28	UGANDA_S46_NP	11519018	1209800	10.503	94.15	5.09	Nasopharyngeal swab
29	UGANDA_S47_NP	6190392	63198	1.021	66.762	2.15	Nasopharyngeal swab
30	UGANDA_S40_NP	5618828	263960	4.698	90.048	4.57	Nasopharyngeal swab
31	UGANDA_S6_NP	9466704	720254	7.608	50.881	2.59	Nasopharyngeal swab
32	UGANDA_S25_NP	8973278	274802	3.062	38.706	2.75	Nasopharyngeal swab
33	UGANDA_S11_NP	16143460	130256	0.807	17.263	2.41	Nasopharyngeal swab
34	UGANDA_S8_NP	7948088	110406	1.389	13.796	2.2	Nasopharyngeal swab
35	UGANDA_S39_NP	11471356	356476	3.108	87.628	2.94	Nasopharyngeal swab
36	UGANDA_S26_NP	11486656	248610	2.164	44.398	2.55	Nasopharyngeal swab
37	UGANDA_S36_NP	10157296	429836	4.232	90.145	4.9	Nasopharyngeal swab
38	UGANDA_S42_NP	6603028	341570	5.173	89.444	3.82	Nasopharyngeal swab
39	UGANDA_S28_NP	4725438	409998	8.676	89.657	3.31	Nasopharyngeal swab
40	UGANDA_S31_NP	11322392	695744	6.145	91.011	3.67	Nasopharyngeal swab
41	UGANDA_S21_NP	7515612	99298	1.321	15.005	2	Nasopharyngeal swab
42	UGANDA_S35_NP	11086186	1765010	15.921	93.359	5.35	Nasopharyngeal swab
43	UGANDA_S43_NP	8678544	444	0.005	29.743	1.88	Nasopharyngeal swab
44	UGANDA_S4_NP	6282564	356156	5.669	45.004	2.59	Nasopharyngeal swab
45	UGANDA_S49_NP	15505660	790538	5.098	89.84	4.05	Nasopharyngeal swab
46	UGANDA_S45_NP	14152548	1305026	9.221	93.935	5.53	Nasopharyngeal swab
47	UGANDA_S33_NP	10287110	91188	0.886	69.253	2.39	Nasopharyngeal swab
48	UGANDA_S44_NP	8062822	230624	2.86	86.744	3.81	Nasopharyngeal swab
49	UGANDA_S18_NP-S	10831976	484294	4.471	60.188	2.1	Nasopharyngeal swab
51	UGANDA_S39_NP-S	11388538	610780	5.363	68.886	2.11	Nasopharyngeal swab
55	UGANDA_S6_NP-S	11332516	1011266	8.924	71.751	2.24	Nasopharyngeal swab
58	UGANDA_S17_NP-S	14475700	127052	0.878	29.896	1.64	Nasopharyngeal swab
59	UGANDA_S28_NP-S	11625452	123948	1.066	26.829	1.69	Nasopharyngeal swab
62	UGANDA_S26_NP-S	11043174	3487340	31.579	76.159	2.22	Nasopharyngeal swab
66	UGANDA_S16_NP-S	23158984	5017434	21.665	78.807	2.88	Nasopharyngeal swab
67	UGANDA_S24_NP-S	17972148	1688246	9.394	72.028	2.08	Nasopharyngeal swab
74	UGANDA_S42_NP-S	18076104	3847562	21.285	79.304	2.94	Nasopharyngeal swab
76	UGANDA_S32_NP-S	16196804	1021464	6.307	61.018	2.02	Nasopharyngeal swab
77	UGANDA_S2_NP-S	22448460	4114438	18.328	78.446	2.5	Nasopharyngeal swab
109	UGANDA_S27_NP-S	14482150	3118244	21.532	81.784	2.27	Nasopharyngeal swab
112	UGANDA_S35_NP-S	24581138	4659694	18.956	82.279	2.58	Nasopharyngeal swab
113	UGANDA_S20_NP-S	16286720	99120	0.609	86.616	2.66	Nasopharyngeal swab
114	UGANDA_S31_NP-S	10498422	1237538	11.788	71.275	2.3	Nasopharyngeal swab
122	UGANDA_S25_NP-S	16240100	4899208	30.167	81.647	2.48	Nasopharyngeal swab
123	UGANDA_S23_NP-S	17810770	3831902	21.515	79.898	2.81	Nasopharyngeal swab
125	UGANDA_S11_NP-S	24359916	3735744	15.336	79.932	2.57	Nasopharyngeal swab
130	UGANDA_S1_NP-S	18472658	5003082	27.084	84.301	2.95	Nasopharyngeal swab
133	UGANDA_S38_NP-S	17895500	3671120	20.514	78.6	2.86	Nasopharyngeal swab
135	UGANDA_S36_NP-S	19280284	674348	3.498	60.646	1.63	Nasopharyngeal swab
142	UGANDA_S40_NP-S	14429730	759654	5.265	68.728	2.02	Nasopharyngeal swab
150	UGANDA_S22_NP-S	17029414	5149472	30.239	80.589	2.51	Nasopharyngeal swab
151	UGANDA_S13_NP-S	25043894	6721820	26.84	79.878	2.73	Nasopharyngeal swab
155	UGANDA_S45_NP-S	13354074	4094440	30.661	80.339	2.57	Nasopharyngeal swab
156	UGANDA_S19_NP-S	22161128	6182906	27.9	81.638	2.75	Nasopharyngeal swab
163	UGANDA_S15_NP-S	29014416	4461174	15.376	76.601	2.7	Nasopharyngeal swab
165	UGANDA_S21_NP-S	18076268	395154	2.186	63.824	1.92	Nasopharyngeal swab
168	UGANDA_S12_NP-S	24959022	4819002	19.308	79.869	2.72	Nasopharyngeal swab
179	UGANDA_S29_NP-S	17812660	4074132	22.872	82.652	2.69	Nasopharyngeal swab
198	UGANDA_S3_NP-S	10821914	3794672	35.065	79.357	2.22	Nasopharyngeal swab
201	UGANDA_S5_NP-S	9457216	128014	1.354	38.646	1.72	Nasopharyngeal swab
202	UGANDA_S37_NP-S	23068014	3385952	14.678	85.521	2.8	Nasopharyngeal swab
206	UGANDA_S10_NP-S	19892090	522536	2.627	57.312	2.03	Nasopharyngeal swab
215	UGANDA_S30_NP-S	21866278	5369486	24.556	82.452	2.88	Nasopharyngeal swab
216	UGANDA_S9_NP-S	13727508	3364898	24.512	79.561	2.78	Nasopharyngeal swab
218	UGANDA_S43_NP-S	14427198	2558158	17.731	69.673	2.19	Nasopharyngeal swab
227	UGANDA_S34_NP-S	15567754	2583308	16.594	79.915	2.8	Nasopharyngeal swab
229	UGANDA_S7_NP-S	28099030	4305230	15.322	83.996	2.95	Nasopharyngeal swab
233	UGANDA_S33_NP-S	14144410	4150986	29.347	82.934	2.57	Nasopharyngeal swab
237	UGANDA_S44_NP-S	16961166	4434358	26.144	81.943	2.76	Nasopharyngeal swab
239	UGANDA_S8_NP-S	20286300	5572802	27.471	81.505	2.4	Nasopharyngeal swab
HeLa	UGANDA_S41_NP-S	28792896	23804	0.083	11.449	1.43	HeLa control
HeLa	UGANDA_S50_NP	13258348	4172	0.031	30.256	1.84	HeLa control
Water	UGANDA_S4_NP-S	26	4	15.385	38.462	2.5	Water
water	UGANDA_S30_NP	8894	924	10.389	82.31	5.82	Water
1	UGANDA_S13_SER	3129088	9068	0.29	91.849	22.36	Serum
2	UGANDA_S7_SER	8836826	1386	0.016	93.074	18.97	Serum
3	UGANDA_S23_SER	3966762	4274	0.108	93.369	23.58	Serum
4	UGANDA_S8_SER	4025550	6662	0.165	93.538	23.66	Serum
5	UGANDA_S3_SER	8086294	6146	0.076	94.395	27.28	Serum
6	UGANDA_S15_SER	10748248	3952	0.037	93.948	29.23	Serum
7	UGANDA_S14_SER	7414720	3466	0.047	95.017	26.73	Serum
8	UGANDA_S25_SER	8138820	18022	0.221	94.556	30.09	Serum
9	UGANDA_S24_SER	23239280	4864	0.021	94.236	33.74	Serum
10	UGANDA_S19_SER	79599518	27176	0.034	94.755	49.21	Serum
11	UGANDA_S1_SER	23086092	18680	0.081	93.673	38.23	Serum
12	UGANDA_S2_SER	15121402	4966	0.033	94.177	35.64	Serum
13	UGANDA_S18_SER	1498110	1566	0.105	92.657	17.3	Serum
14	UGANDA_S31_SER	11793286	4020	0.034	92.464	9.2	Serum
15	UGANDA_S29_SER	5256242	5878	0.112	93.768	14.47	Serum
16	UGANDA_S37_SER	4838952	14058	0.291	92.363	11.6	Serum
17	UGANDA_S42_SER	12059454	65130	0.54	95.112	19.39	Serum
18	UGANDA_S12_SER	2331744	1188	0.051	94.171	22.29	Serum
19	UGANDA_S26_SER	856116	606	0.071	93.574	14.54	Serum
20	UGANDA_S4_SER	1087880	1178	0.108	93.234	18.65	Serum
21	UGANDA_S22_SER	1174590	2196	0.187	93.241	19.2	Serum
22	UGANDA_S11_SER	1999378	1970	0.099	92.747	19.37	Serum
23	UGANDA_S17_SER	17908426	39380	0.22	95.131	36.56	Serum
24	UGANDA_S20_SER	8058092	11256	0.14	94.633	30.29	Serum
25	UGANDA_S16_SER	1039954	1076	0.103	91.939	14.97	Serum
26	UGANDA_S43_SER	4641752	1502	0.032	92.162	11.61	Serum
27	UGANDA_S28_SER	10706984	2428	0.023	93.188	15.53	Serum
28	UGANDA_S46_SER	4679620	1336	0.029	92.854	11.72	Serum
29	UGANDA_S41_SER	3893710	1356	0.035	91.08	10.58	Serum
30	UGANDA_S32_SER	8229840	3198	0.039	89.854	12.48	Serum
31	UGANDA_S50_SER	5034482	1838	0.037	91.531	9.9	Serum
32	UGANDA_S27_SER	6775152	2436	0.036	90.743	10.09	Serum
33	UGANDA_S48_SER	12877754	3704	0.029	95.638	21.38	Serum
34	UGANDA_S6_SER	1931076	740	0.038	92.745	19.59	Serum
35	UGANDA_S9_SER	3366524	594	0.018	94.95	27.13	Serum
36	UGANDA_S21_SER	1578518	816	0.052	94.247	20.34	Serum
37	UGANDA_S10_SER	1117500	814	0.073	91.232	16.5	Serum
38	UGANDA_S44_SER	23619424	6502	0.028	92.845	14.7	Serum
39	UGANDA_S45_SER	15622668	4730	0.03	93.036	9.6	Serum
40	UGANDA_S38_SER	9503894	3610	0.038	90.023	10.83	Serum
41	UGANDA_S49_SER	1711820	598	0.035	91.625	6.19	Serum
42	UGANDA_S47_SER	10316054	2288	0.022	92.689	11.22	Serum
43	UGANDA_S39_SER	11094874	2512	0.023	93.534	16.75	Serum
44	UGANDA_S36_SER	11604628	3618	0.031	92.389	11.4	Serum
45	UGANDA_S35_SER	12811736	4998	0.039	92.742	14.4	Serum
46	UGANDA_S40_SER	9959078	2604	0.026	92.321	11.96	Serum
47	UGANDA_S30_SER	22475208	5688	0.025	92.077	11.99	Serum
48	UGANDA_S34_SER	2633836	800	0.03	93.481	14.39	Serum
49	UGANDA_S18_SER-S	8362950	1760	0.021	0.333	1.15	Serum
51	UGANDA_S28_SER-S	5125138	826	0.016	0.635	1.08	Serum
55	UGANDA_S12_SER-S	12607642	66304	0.526	3.591	1.2	Serum
58	UGANDA_S7_SER-S	7376778	3016	0.041	0.525	1.14	Serum
59	UGANDA_S3_SER-S	17145952	1580	0.009	0.38	1.18	Serum
62	UGANDA_S1_SER-S	10212202	1914	0.019	2.579	1.11	Serum
66	UGANDA_S8_SER-S	11471234	9664	0.084	1.614	1.17	Serum
67	UGANDA_S9_SER-S	9672358	5118	0.053	1.817	1.11	Serum
74	UGANDA_S38_SER-S	10800716	7234	0.067	2.173	1.19	Serum
77	UGANDA_S44_SER-S	16721458	4952	0.03	0.541	1.14	Serum
109	UGANDA_S41_SER-S	7602598	3270	0.043	2.155	1.15	Serum
112	UGANDA_S4_SER-S	13202538	11082	0.084	0.718	1.18	Serum
113	UGANDA_S37_SER-S	16458578	6150	0.037	1.894	1.24	Serum
114	UGANDA_S36_SER-S	12728276	2874	0.023	1.231	1.08	Serum
122	UGANDA_S19_SER-S	11428066	18888	0.165	2.169	1.31	Serum
123	UGANDA_S5_SER-S	8009680	2518	0.031	0.534	1.11	Serum
125	UGANDA_S23_SER-S	4647168	2198	0.047	1.151	1.11	Serum
130	UGANDA_S22_SER-S	10928460	3550	0.032	2.153	1.14	Serum
133	UGANDA_S34_SER-S	10604254	30182	0.285	5.854	1.51	Serum
135	UGANDA_S10_SER-S	18036432	3672	0.02	1.301	1.11	Serum
142	UGANDA_S16_SER-S	6874678	7786	0.113	0.842	1.16	Serum
150	UGANDA_S40_SER-S	7453482	2420	0.032	2.113	1.15	Serum
151	UGANDA_S13_SER-S	6086046	3546	0.058	1.884	1.31	Serum
155	UGANDA_S17_SER-S	11559760	119080	1.03	13.955	1.81	Serum
156	UGANDA_S31_SER-S	7350530	8394	0.114	2.678	1.26	Serum
163	UGANDA_S15_SER-S	9384340	5996	0.064	0.68	1.25	Serum
165	UGANDA_S6_SER-S	15320260	9488	0.062	1.278	1.12	Serum
168	UGANDA_S29_SER-S	9153134	4402	0.048	1.053	1.15	Serum
179	UGANDA_S2_SER-S	7597646	2592	0.034	1.043	1.33	Serum
198	UGANDA_S39_SER-S	10293286	15572	0.151	2.04	1.18	Serum
201	UGANDA_S20_SER-S	12128826	2548	0.021	0.885	1.17	Serum
202	UGANDA_S30_SER-S	7183054	8972	0.125	2.478	1.3	Serum
206	UGANDA_S26_SER-S	6111454	33274	0.544	5.22	1.94	Serum
215	UGANDA_S24_SER-S	12968882	35692	0.275	4.216	1.56	Serum
216	UGANDA_S33_SER-S	8757022	71476	0.816	10.617	1.91	Serum
218	UGANDA_S21_SER-S	8473352	3076	0.036	2.178	1.37	Serum
227	UGANDA_S14_SER-S	20470632	2514	0.012	1.077	1.21	Serum
229	UGANDA_S42_SER-S	12130142	8732	0.072	1.413	1.18	Serum
233	UGANDA_S32_SER-S	9703764	17364	0.179	2.72	1.33	Serum
237	UGANDA_S27_SER-S	8502998	7454	0.088	3.496	1.39	Serum
239	UGANDA_S25_SER-S	10014714	14494	0.145	2.222	1.32	Serum
244	UGANDA_S11_SER-S	11123874	21510	0.193	4.2	1.65	Serum
HeLa	UGANDA_S33_SER	4918598	1474	0.03	95.343	11.94	HeLa control
water	UGANDA_S43_SER-S	719502	111770	15.534	30.89	1.86	Water
water	UGANDA_S5_SER	59420	590	0.993	75.108	4.67	Water
1	UGANDA_S2_STL	7935554	1150966	14.504	76.645	4.54	Stool
1	UGANDA_S12_STL	22594066	2994968	13.256	78.462	4.95	Stool
9	UGANDA_S5_STL	5373236	878802	16.355	81.308	3.96	Stool
9	UGANDA_S14_STL	4371120	805128	18.419	84.565	4.08	Stool
25	UGANDA_S13_STL	5754706	721236	12.533	75.627	3.63	Stool
25	UGANDA_S17_STL	8827512	577344	6.54	71.623	3.69	Stool
27	UGANDA_S3_STL	14145588	75550	0.534	22.939	3.08	Stool
27	UGANDA_S9_STL	19125014	107052	0.56	33.249	3.09	Stool
42	UGANDA_S22_STL	4440612	613690	13.82	84.82	4.21	Stool
42	UGANDA_S16_STL	8301678	1217524	14.666	83.876	4.41	Stool
43	UGANDA_S4_STL	4947648	761018	15.381	90.78	5.79	Stool
43	UGANDA_S21_STL	24807276	3280348	13.223	93.022	6.89	Stool
56	UGANDA_S15_STL	5702256	277176	4.861	70.128	4.41	Stool
56	UGANDA_S10_STL	19001176	1614280	8.496	91.198	7.23	Stool
60	UGANDA_S7_STL	28849318	3531038	12.24	93.708	7.37	Stool
60	UGANDA_S1_STL	40643686	4931224	12.133	94.388	7.63	Stool
203	UGANDA_S6_STL	18689118	2386472	12.769	91.901	6.49	Stool
203	UGANDA_S20_STL	18322306	1762932	9.622	87.033	6.5	Stool
206	UGANDA_S11_STL	16826898	1503276	8.934	83.415	4.62	Stool
206	UGANDA_S18_STL	12547098	916752	7.306	84.985	4.69	Stool
Water	UGANDA_S8_STL	20844	1250	5.997	23.174	1.14	Stool
Water	UGANDA_S19_STL	231838	35800	15.442	86.792	4.07	Stool
